# Supplementary material for: The Etiology of Bloodstream Infections at an Italian Pediatric Tertiary Care Hospital: A 17-Year-Long Series
Source: Pathogens. 2024 Aug 9;13(8):675. doi: 10.3390/pathogens13080675 (PMC11357311; doi:10.3390/pathogens13080675)
Supplement: Supplementary file 1 [file pathogens-13-00675-s001.zip]

Archive with 1 entries (1 files):
- pathogens-3085953-supplementary.pdf
